# Supplementary material for: Temporal concordance between pulse contour analysis, bioreactance and carotid doppler during rapid preload changes
Source: PLoS One. 2022 Mar 23;17(3):e0265711. doi: 10.1371/journal.pone.0265711 (PMC8942202; doi:10.1371/journal.pone.0265711)
Supplement: S1 Dataset — (XLSX) [file pone.0265711.s001.xlsx]

## Sheet: Figure 2
Device	Time	% Difference in SV	% Difference in VTI
Cheetah	0
Cheetah	0	0
Cheetah	24
Cheetah	24	-0.030999
Cheetah	48
Cheetah	48	0.0821526
Cheetah	72
Cheetah	72	0.00227555
Cheetah	96
Cheetah	96	0.268768
Cheetah	120
Cheetah	120	0.35562
Cheetah	144
Cheetah	144	0.108498
Cheetah	168
Cheetah	168	0.191065
Cheetah	192
Cheetah	192	0.106725
Cheetah	216
Cheetah	216	-0.00972969
Clearsite	0
Clearsite	0	0
Clearsite	20
Clearsite	20	0.0898876
Clearsite	40
Clearsite	40	0.0786517
Clearsite	60
Clearsite	60	0.011236
Clearsite	80
Clearsite	80	0.134831
Clearsite	100
Clearsite	100	0.292135
Clearsite	120
Clearsite	120	0.269663
Clearsite	140
Clearsite	140	0.157303
Clearsite	160
Clearsite	160	0.0561798
Clearsite	180
Clearsite	180	0
Clearsite	200
Clearsite	200	-0.0786517
Clearsite	220
Clearsite	220	-0.0674157
FloPatch	0.7936
FloPatch	0.7936		0
FloPatch	1.7408
FloPatch	1.7408		-0.0859245
FloPatch	2.6112
FloPatch	2.6112		-0.0693524
FloPatch	3.4816
FloPatch	3.4816		-0.00508472
FloPatch	4.3392
FloPatch	4.3392		0.0043294
FloPatch	5.184
FloPatch	5.184		-0.0719496
FloPatch	5.9904
FloPatch	5.9904		-0.0331375
FloPatch	6.8096
FloPatch	6.8096		0.101381
FloPatch	7.7184
FloPatch	7.7184		0.13016
FloPatch	8.6528
FloPatch	8.6528		0.0242251
FloPatch	9.6
FloPatch	9.6		0.0752143
FloPatch	10.5856
FloPatch	10.5856		0.0941208
FloPatch	11.5456
FloPatch	11.5456		0.0066593
FloPatch	12.48
FloPatch	12.48		-0.037764
FloPatch	13.4016
FloPatch	13.4016		-0.0383777
FloPatch	14.2848
FloPatch	14.2848		-0.0736394
FloPatch	15.104
FloPatch	15.104		-0.108377
FloPatch	15.8464
FloPatch	15.8464		-0.0565017
FloPatch	16.6016
FloPatch	16.6016		-0.0508789
FloPatch	17.3952
FloPatch	17.3952		-0.0662354
FloPatch	18.1888
FloPatch	18.1888		0.0565201
FloPatch	19.0976
FloPatch	19.0976		0.166086
FloPatch	20.0448
FloPatch	20.0448		0.168552
FloPatch	21.0432
FloPatch	21.0432		0.0505837
FloPatch	21.952
FloPatch	21.952		0.0304736
FloPatch	22.8608
FloPatch	22.8608		0.0715113
FloPatch	23.7952
FloPatch	23.7952		-0.0172234
FloPatch	24.7168
FloPatch	24.7168		-0.0338692
FloPatch	25.6128
FloPatch	25.6128		-0.107414
FloPatch	26.4576
FloPatch	26.4576		-0.0221051
FloPatch	27.3408
FloPatch	27.3408		-0.00288729
FloPatch	28.2368
FloPatch	28.2368		-0.0173028
FloPatch	29.12
FloPatch	29.12		-0.060521
FloPatch	29.9776
FloPatch	29.9776		-0.0123027
FloPatch	30.8736
FloPatch	30.8736		-0.0658366
FloPatch	31.7312
FloPatch	31.7312		-0.0814192
FloPatch	32.576
FloPatch	32.576		-0.0685566
FloPatch	33.3824
FloPatch	33.3824		-0.0550022
FloPatch	34.1632
FloPatch	34.1632		-0.109088
FloPatch	34.8928
FloPatch	34.8928		-0.110366
FloPatch	35.6224
FloPatch	35.6224		-0.0861205
FloPatch	36.3648
FloPatch	36.3648		0.0709568
FloPatch	37.2352
FloPatch	37.2352		0.067262
FloPatch	38.0672
FloPatch	38.0672		0.0435249
FloPatch	38.9888
FloPatch	38.9888		0.135894
FloPatch	39.9104
FloPatch	39.9104		0.103081
FloPatch	40.832
FloPatch	40.832		0.017286
FloPatch	41.7024
FloPatch	41.7024		-0.0114534
FloPatch	42.5984
FloPatch	42.5984		0.0180566
FloPatch	43.4816
FloPatch	43.4816		-0.0300406
FloPatch	44.352
FloPatch	44.352		-0.113923
FloPatch	45.1456
FloPatch	45.1456		-0.0861366
FloPatch	45.9392
FloPatch	45.9392		-0.0408313
FloPatch	46.7072
FloPatch	46.7072		-0.0274722
FloPatch	47.5136
FloPatch	47.5136		-0.0151384
FloPatch	48.3072
FloPatch	48.3072		-0.0615154
FloPatch	49.1136
FloPatch	49.1136		-0.0274654
FloPatch	49.9456
FloPatch	49.9456		0.0205025
FloPatch	50.816
FloPatch	50.816		-0.0395347
FloPatch	51.6096
FloPatch	51.6096		0.0761117
FloPatch	52.4032
FloPatch	52.4032		-0.000860895
FloPatch	53.248
FloPatch	53.248		0.0393549
FloPatch	54.08
FloPatch	54.08		0.0197407
FloPatch	54.9504
FloPatch	54.9504		0.0504224
FloPatch	55.8208
FloPatch	55.8208		0.00612192
FloPatch	56.6528
FloPatch	56.6528		-0.0689688
FloPatch	57.4464
FloPatch	57.4464		-0.0375902
FloPatch	58.2016
FloPatch	58.2016		-0.0371923
FloPatch	58.9568
FloPatch	58.9568		-0.0605564
FloPatch	59.712
FloPatch	59.712		-0.0426432
FloPatch	60.48
FloPatch	60.48		0.138698
FloPatch	61.3376
FloPatch	61.3376		0.0792377
FloPatch	62.2208
FloPatch	62.2208		0.0723052
FloPatch	63.104
FloPatch	63.104		0.0470762
FloPatch	63.9488
FloPatch	63.9488		0.0190377
FloPatch	64.7808
FloPatch	64.7808		-0.0372617
FloPatch	65.5744
FloPatch	65.5744		-0.0230175
FloPatch	66.3936
FloPatch	66.3936		-0.0176095
FloPatch	67.2128
FloPatch	67.2128		-0.0484655
FloPatch	67.9936
FloPatch	67.9936		-0.0830866
FloPatch	68.7488
FloPatch	68.7488		-0.0352825
FloPatch	69.4784
FloPatch	69.4784		-0.0969319
FloPatch	70.1696
FloPatch	70.1696		-0.0852633
FloPatch	70.8736
FloPatch	70.8736		-0.0273591
FloPatch	71.5136
FloPatch	71.5136		-0.167146
FloPatch	72.1408
FloPatch	72.1408		-0.0538136
FloPatch	72.8192
FloPatch	72.8192		0.124209
FloPatch	73.5488
FloPatch	73.5488		0.234382
FloPatch	74.496
FloPatch	74.496		0.263178
FloPatch	75.4176
FloPatch	75.4176		0.164654
FloPatch	76.3776
FloPatch	76.3776		0.00650918
FloPatch	78.2336
FloPatch	78.2336		0.381467
FloPatch	79.2448
FloPatch	79.2448		0.455862
FloPatch	80.3328
FloPatch	80.3328		0.402906
FloPatch	81.3824
FloPatch	81.3824		0.380601
FloPatch	82.432
FloPatch	82.432		0.35495
FloPatch	83.456
FloPatch	83.456		0.36612
FloPatch	84.4672
FloPatch	84.4672		0.31022
FloPatch	85.4016
FloPatch	85.4016		0.377347
FloPatch	86.4128
FloPatch	86.4128		0.403717
FloPatch	87.3472
FloPatch	87.3472		0.300783
FloPatch	88.2816
FloPatch	88.2816		0.286627
FloPatch	89.2032
FloPatch	89.2032		0.315229
FloPatch	90.1376
FloPatch	90.1376		0.285249
FloPatch	91.0464
FloPatch	91.0464		0.220818
FloPatch	91.9424
FloPatch	91.9424		0.244482
FloPatch	92.8256
FloPatch	92.8256		0.235256
FloPatch	93.696
FloPatch	93.696		0.312167
FloPatch	94.5664
FloPatch	94.5664		0.251884
FloPatch	95.4496
FloPatch	95.4496		0.203421
FloPatch	96.2944
FloPatch	96.2944		0.285778
FloPatch	97.1392
FloPatch	97.1392		0.243134
FloPatch	97.984
FloPatch	97.984		0.19533
FloPatch	98.8416
FloPatch	98.8416		0.115464
FloPatch	99.648
FloPatch	99.648		0.12877
FloPatch	100.454
FloPatch	100.454		0.190368
FloPatch	101.274
FloPatch	101.274		0.129971
FloPatch	102.08
FloPatch	102.08		0.138679
FloPatch	102.861
FloPatch	102.861		0.134652
FloPatch	103.654
FloPatch	103.654		0.189503
FloPatch	104.474
FloPatch	104.474		0.183742
FloPatch	105.318
FloPatch	105.318		0.17306
FloPatch	106.202
FloPatch	106.202		0.262327
FloPatch	107.149
FloPatch	107.149		0.213636
FloPatch	108.045
FloPatch	108.045		0.187927
FloPatch	108.966
FloPatch	108.966		0.212845
FloPatch	109.888
FloPatch	109.888		0.215044
FloPatch	110.835
FloPatch	110.835		0.232576
FloPatch	111.782
FloPatch	111.782		0.253589
FloPatch	112.704
FloPatch	112.704		0.208534
FloPatch	113.626
FloPatch	113.626		0.23431
FloPatch	114.573
FloPatch	114.573		0.274679
FloPatch	115.558
FloPatch	115.558		0.392757
FloPatch	116.557
FloPatch	116.557		0.290998
FloPatch	117.542
FloPatch	117.542		0.295334
FloPatch	118.579
FloPatch	118.579		0.324847
FloPatch	119.578
FloPatch	119.578		0.299754
FloPatch	120.576
FloPatch	120.576		0.317025
FloPatch	121.562
FloPatch	121.562		0.338086
FloPatch	122.586
FloPatch	122.586		0.376108
FloPatch	123.558
FloPatch	123.558		0.341566
FloPatch	124.518
FloPatch	124.518		0.342748
FloPatch	125.44
FloPatch	125.44		0.344425
FloPatch	126.362
FloPatch	126.362		0.293713
FloPatch	127.27
FloPatch	127.27		0.215307
FloPatch	128.141
FloPatch	128.141		0.237355
FloPatch	129.011
FloPatch	129.011		0.272724
FloPatch	129.894
FloPatch	129.894		0.264075
FloPatch	130.752
FloPatch	130.752		0.174562
FloPatch	131.571
FloPatch	131.571		0.253625
FloPatch	132.416
FloPatch	132.416		0.206878
FloPatch	133.235
FloPatch	133.235		0.157484
FloPatch	134.067
FloPatch	134.067		0.175635
FloPatch	134.886
FloPatch	134.886		0.155607
FloPatch	135.654
FloPatch	135.654		0.110071
FloPatch	136.384
FloPatch	136.384		0.0612063
FloPatch	137.101
FloPatch	137.101		0.129991
FloPatch	137.856
FloPatch	137.856		0.116106
FloPatch	138.624
FloPatch	138.624		0.134641
FloPatch	139.418
FloPatch	139.418		0.194769
FloPatch	140.262
FloPatch	140.262		0.231207
FloPatch	141.12
FloPatch	141.12		0.260508
FloPatch	142.054
FloPatch	142.054		0.315537
FloPatch	142.912
FloPatch	142.912		0.149926
FloPatch	143.731
FloPatch	143.731		-0.0126918
FloPatch	144.474
FloPatch	144.474		-0.0726121
FloPatch	145.19
FloPatch	145.19		-0.139539
FloPatch	145.882
FloPatch	145.882		-0.200794
FloPatch	146.522
FloPatch	146.522		-0.259362
FloPatch	147.162
FloPatch	147.162		-0.185033
FloPatch	147.802
FloPatch	147.802		-0.243036
FloPatch	148.416
FloPatch	148.416		-0.267419
FloPatch	149.056
FloPatch	149.056		-0.255409
FloPatch	149.658
FloPatch	149.658		-0.311192
FloPatch	150.272
FloPatch	150.272		-0.227267
FloPatch	150.874
FloPatch	150.874		-0.230073
FloPatch	151.475
FloPatch	151.475		-0.246952
FloPatch	152.064
FloPatch	152.064		-0.287143
FloPatch	152.64
FloPatch	152.64		-0.157157
FloPatch	153.229
FloPatch	153.229		-0.177558
FloPatch	153.805
FloPatch	153.805		-0.190492
FloPatch	154.394
FloPatch	154.394		-0.235962
FloPatch	154.957
FloPatch	154.957		-0.164845
FloPatch	155.533
FloPatch	155.533		-0.137016
FloPatch	156.122
FloPatch	156.122		-0.141266
FloPatch	156.749
FloPatch	156.749		-0.0762932
FloPatch	157.44
FloPatch	157.44		-0.156001
FloPatch	158.118
FloPatch	158.118		-0.0896458
FloPatch	158.81
FloPatch	158.81		-0.103206
FloPatch	159.526
FloPatch	159.526		-0.0425383
FloPatch	160.269
FloPatch	160.269		-0.143264
FloPatch	160.96
FloPatch	160.96		-0.133819
FloPatch	161.664
FloPatch	161.664		-0.107216
FloPatch	162.342
FloPatch	162.342		-0.106291
FloPatch	163.072
FloPatch	163.072		-0.122913
FloPatch	163.776
FloPatch	163.776		-0.114366
FloPatch	164.506
FloPatch	164.506		-0.134068
FloPatch	165.235
FloPatch	165.235		-0.0996826
FloPatch	166.003
FloPatch	166.003		-0.138204
FloPatch	166.733
FloPatch	166.733		-0.103137
FloPatch	167.488
FloPatch	167.488		-0.113786
FloPatch	168.23
FloPatch	168.23		-0.124523
FloPatch	168.973
FloPatch	168.973		-0.100164
FloPatch	169.677
FloPatch	169.677		-0.0995393
FloPatch	170.394
FloPatch	170.394		-0.0957903
FloPatch	171.11
FloPatch	171.11		-0.100008
FloPatch	171.827
FloPatch	171.827		-0.0953646
FloPatch	172.531
FloPatch	172.531		-0.0924386
FloPatch	173.261
FloPatch	173.261		-0.00306473
FloPatch	174.054
FloPatch	174.054		-0.0730605
FloPatch	174.81
FloPatch	174.81		-0.116126
FloPatch	175.552
FloPatch	175.552		-0.0617597
FloPatch	176.32
FloPatch	176.32		-0.0378166
FloPatch	177.114
FloPatch	177.114		-0.101083
FloPatch	177.856
FloPatch	177.856		-0.0568206
FloPatch	178.611
FloPatch	178.611		-0.0138046
FloPatch	179.379
FloPatch	179.379		-0.0132255
FloPatch	180.147
FloPatch	180.147		-0.0669443
FloPatch	180.89
FloPatch	180.89		0.00495441
FloPatch	181.645
FloPatch	181.645		0.00500023
FloPatch	182.4
FloPatch	182.4		-0.0464214
FloPatch	183.13
FloPatch	183.13		-0.0575255
FloPatch	183.846
FloPatch	183.846		0.010235
FloPatch	184.614
FloPatch	184.614		0.0449631
FloPatch	185.395
FloPatch	185.395		-0.011526
FloPatch	186.176
FloPatch	186.176		0.0259926
FloPatch	186.957
FloPatch	186.957		0.0436021
FloPatch	187.75
FloPatch	187.75		-0.0294196
FloPatch	188.518
FloPatch	188.518		-0.0285537
FloPatch	189.299
FloPatch	189.299		-0.00776511
FloPatch	190.08
FloPatch	190.08		-0.0513463
FloPatch	190.848
FloPatch	190.848		-0.0759346
FloPatch	191.59
FloPatch	191.59		-0.0575126
FloPatch	192.333
FloPatch	192.333		-0.0411223
FloPatch	193.114
FloPatch	193.114		-0.0694028
FloPatch	193.856
FloPatch	193.856		-0.0586432
FloPatch	194.598
FloPatch	194.598		-0.0413614
FloPatch	195.341
FloPatch	195.341		-0.0374174
FloPatch	196.07
FloPatch	196.07		-0.0470982
FloPatch	196.774
FloPatch	196.774		-0.0071961
FloPatch	197.491
FloPatch	197.491		0.00206628
FloPatch	198.221
FloPatch	198.221		-0.00867408
FloPatch	198.963
FloPatch	198.963		-0.0104398
FloPatch	199.693
FloPatch	199.693		0.0444892
FloPatch	200.474
FloPatch	200.474		0.0602217
FloPatch	201.28
FloPatch	201.28		-0.00300972
FloPatch	202.048
FloPatch	202.048		-0.0177513
FloPatch	202.816
FloPatch	202.816		-0.082047
FloPatch	203.571
FloPatch	203.571		-0.118965
FloPatch	204.288
FloPatch	204.288		-0.116395
FloPatch	204.992
FloPatch	204.992		-0.118311
FloPatch	205.696
FloPatch	205.696		-0.138019
FloPatch	206.4
FloPatch	206.4		-0.171751
FloPatch	207.066
FloPatch	207.066		-0.125464
FloPatch	207.757
FloPatch	207.757		-0.116305
FloPatch	208.448
FloPatch	208.448		-0.142724
FloPatch	209.165
FloPatch	209.165		-0.11513
FloPatch	209.894
FloPatch	209.894		-0.0752184
FloPatch	210.662
FloPatch	210.662		-0.0494648
FloPatch	211.443
FloPatch	211.443		-0.134919
FloPatch	212.186
FloPatch	212.186		-0.119158
FloPatch	212.941
FloPatch	212.941		-0.117871
FloPatchAvg	0
FloPatchAvg	0	0
FloPatchAvg	24
FloPatchAvg	24	0
FloPatchAvg	48
FloPatchAvg	48	-0.0345288
FloPatchAvg	72
FloPatchAvg	72	-0.023884
FloPatchAvg	96
FloPatchAvg	96	0.283403
FloPatchAvg	120
FloPatchAvg	120	0.210607
FloPatchAvg	144
FloPatchAvg	144	0.208089
FloPatchAvg	168
FloPatchAvg	168	-0.172415
FloPatchAvg	192
FloPatchAvg	192	-0.0556276
FloPatchAvg	216
FloPatchAvg	216	-0.0772224

## Sheet: Figure 3
Fig 3 A - VTI		Early	Early	Middle	Middle	Late	Late
Patient ID	Trial	PD	PI	PD	PI	PD	PI
1	1	-0.315	0.3293	-0.2183	0.2539	-0.2362	0.2513
1	2	-0.2906	0.1511	-0.1932	0.2332	-0.0769	0.2679
1	3	-0.251	0.2262	-0.1827	0.2895	-0.1869	0.1738
2	1	-0.0835	0.1984	-0.1527	0.0571	-0.0848	0.0005
2	2	-0.2158	0.343	-0.1706	0.3592	-0.1683	0.238
2	3	-0.253	0.2653	-0.3044	0.4029	-0.2703	0.2736
3	1	-0.3446	0.4066	-0.3635	0.4703	-0.3625	0.4014
3	2	-0.3406	0.4869	-0.3554	0.4226	-0.3259	0.3854
3	3	-0.4281	0.2651	-0.434	0.4985	-0.3887	0.4848
4	1	-0.1104	0.1245	-0.0419	0.2242	-0.0726	0.1482
4	2	-0.1966	0.1852	-0.1776	0.1969	-0.1428	0.1924
5	1	-0.313	0.1231	-0.1731	0.1893	-0.1809	0.075
5	2	-0.2585	0.1596	-0.1744	0.2323	-0.1013	0.1881
5	3	-0.2873	0.2901	-0.1932	0.2171	-0.2235	0.2044
6	1	-0.251	0.2717	-0.2462	0.3757	-0.2236	0.2931
6	2	-0.2673	0.3593	-0.2291	0.3764	-0.1868	0.2336
6	3	-0.309	0.4348	-0.2619	0.4576	-0.2318	0.3652
7	1	-0.3221	0.1782	-0.2356	0.1784	-0.1043	0.0553
7	2	-0.2118	0.1066	-0.0507	0.1023	-0.0552	0.0323
7	3	-0.1831	0.2013	-0.0616	0.244	0.0203	0.0347
Fig 3 B CCFT		Early	Early	Middle	Middle	Late	Late
Patient ID	Trial	PD	PI	PD	PI	PD	PI
1	1	-0.0914	0.0976	-0.1185	0.0652	-0.1124	0.1051
1	2	-0.1076	0.0758	-0.0827	0.0802	-0.1062	0.0793
1	3	-0.0951	0.0586	-0.1322	0.1012	-0.1209	0.1332
2	1	-0.1198	0.1193	-0.1064	0.0533	-0.0801	0.0875
2	2	-0.0776	0.1122	-0.0998	0.1188	-0.0702	0.1207
2	3	-0.1035	0.0972	-0.1355	0.0961	-0.0953	0.1021
3	1	-0.114	0.168	-0.1686	0.1822	-0.1653	0.1938
3	2	-0.1724	0.1669	-0.2245	0.1875	-0.2015	0.2446
3	3	-0.126	0.1606	-0.1678	0.142	-0.1676	0.1588
4	1	-0.0888	0.1155	-0.0907	0.0775	-0.1004	0.0923
4	2	-0.0727	0.0867	-0.135	0.0305	-0.0853	0.0439
5	1	-0.0082	0.0766	-0.059	0.0882	-0.0213	0.0759
5	2	-0.0008	0.0298	-0.0551	0.0424	-0.0576	0.0446
5	3	-0.0577	0.0989	-0.1062	0.0887	-0.0845	0.1105
6	1	-0.0844	0.1418	-0.1497	0.1584	-0.1499	0.1806
6	2	-0.1158	0.1458	-0.1284	0.1703	-0.1275	0.1665
6	3	-0.1183	0.1513	-0.1276	0.1536	-0.1326	0.1552
7	1	-0.1085	0.0995	-0.078	0.121	-0.0308	0.0547
7	2	-0.1126	0.0546	-0.1239	0.0764	-0.1127	0.0575
7	3	-0.071	0.135	-0.0964	0.1149	-0.0884	0.1139
Fig 3 C - Cheetah Bioreactance		Early	Early	Middle	Middle	Late	Late
Patient ID	Trial	PD	PI	PD	PI	PD	PI
1	1	0.2659	0.0745	-0.0016	0.3525	-0.1067	0.106
1	2	0.2801	-0.0886	-0.1123	0.3087	-0.1738	0.4091
1	3	0.1622	-0.0394	-0.1024	0.2235	-0.1221	0.2088
2	1	0.1324	0.1422	0.0996	0.2144	-0.0123	0.1028
2	2	0.0607	0.0853	0.0051	0.1537	-0.0154	0.2195
2	3	0.1444	0.0607	-0.0885	0.1423	-0.025	0.1411
3	1	0.1709	-0.096	-0.1364	0.1887	-0.1631	0.2539
3	2	0.142	-0.0589	-0.082	0.189	-0.16	0.2261
3	3	0.1518	-0.0828	-0.1489	0.3535	-0.2077	0.4048
4	1	-0.0421	0.0043	0.115	-0.1706	0.2078	-0.1434
4	2	-0.0855	0.0157	0.074	-0.0198	0.0561	0.0045
5	1	0.2683	0.0905	0.0854	-0.0072	0.0384	0.1407
5	2	0.012	0.0996	0.1482	0.0315	0.1069	-0.0002
5	3	0.0261	0.0511	0.0451	-0.0091	0.0541	0.0367
6	1	0.2569	0.0189	-0.1199	0.5989	-0.1731	0.4577
6	2	0.2468	-0.0565	-0.121	0.4964	-0.1409	0.4277
6	3	0.3023	-0.1012	-0.1738	0.4538	-0.2927	0.4936
7	1	0.016	0.0697	0.0569	0.043	-0.0148	0.0732
7	2	-0.0047	0.1184	0.1388	-0.038	-0.0077	-0.1417
7	3	-0.0468	0.1234	0.103	-0.0435	0.0226	-0.0053
Fig 3 D Clearsight		Early	Early	Middle	Middle	Late	Late
Patient ID	Trial	PD	PI	PD	PI	PD	PI
1	1	-0.1359	0.2778	-0.2039	0.2556	-0.1942	0.1444
1	2	-0.1845	0.2963	-0.165	0.3333	-0.1359	0.2716
1	3	-0.2376	0.2353	-0.2079	0.2118	-0.1485	0.1882
2	1	-0.1803	0.3587	-0.1803	0.3478	-0.1475	0.3261
2	2	-0.1333	0.1261	-0.25	0.1351	-0.1417	0.0811
2	3	-0.2424	0.4713	-0.2803	0.4368	-0.3258	0.5172
3	1	-0.2167	0.2115	-0.2167	0.25	-0.1083	0.1538
3	2	-0.2564	0.3298	-0.2308	0.3085	-0.2308	0.2447
3	3	-0.3488	0.382	-0.3488	0.382	-0.2946	0.4494
4	1	-0.0933	0.0909	-0.1067	0.0909	-0.1067	0.1364
4	2	-0.0857	0.2131	-0.1143	0.1475	-0.1	0.1475
5	1	-0.1204	0.2674	-0.1296	0.2326	-0.2222	0.2558
5	2	-0.1652	0.2791	-0.2609	0.2791	-0.113	0.3372
5	3	-0.1504	0.3294	-0.2124	0.2941	-0.2035	0.3294
6	1	-0.1391	0.5244	-0.2522	0.4756	-0.2783	0.4024
6	2	-0.2155	0.5176	-0.2759	0.3882	-0.2845	0.3647
6	3	-0.188	0.5529	-0.2821	0.4471	-0.3162	0.3765
7	1	0.0588	0.4535	0.0756	0.3953	-0.0336	0.3837
7	2	-0.0865	0.1458	-0.1635	0.0313	-0.1346	0.0833
7	3	-0.2286	0.1707	-0.219	0.1463	-0.1905	0.2805
